# Supplementary material for: APOBEC3A suppresses cervical cancer via apoptosis
Source: J Cancer. 2023 Oct 16;14(18):3429–43. doi: 10.7150/jca.89044 (PMC10647198; doi:10.7150/jca.89044)
Supplement: Supplementary file 1 — Supplementary figures and tables. [file jcav14p3429s1.zip]

Archive with 4 entries (3 files):
- Supplemetary material/
- Supplemetary material/Supplementary Figure S1.pdf
- Supplemetary material/Supplementary Figure S2.pdf
- Supplemetary material/Supplemetary material.docx
